# Supplementary material for: Phytochemicals as NMDA Receptor Inhibitors and Their Potential for Treating Excitotoxicity-Related Neurotoxicity: A Systematic Review
Source: Curr Issues Mol Biol. 2026 Jun 11;48(6):611. doi: 10.3390/cimb48060611 (PMC13298063; doi:10.3390/cimb48060611)
Supplement: Supplementary file 1 [file cimb-48-00611-s001.zip]

Archive with 1 entries (1 files):
- cimb-4319797-supplementary.pdf
